# Supplementary material for: Spatial autocorrelation and epidemiological survey of visceral leishmaniasis in an endemic area of Azerbaijan region, the northwest of Iran
Source: PLoS One. 2020 Aug 26;15(8):e0236414. doi: 10.1371/journal.pone.0236414 (PMC7449399; doi:10.1371/journal.pone.0236414)
Supplement: S1 Data — (XLSX) [file pone.0236414.s001.xlsx]

## Sheet: Frequency of VL
Province	Country	Village	Y	X	No of VL	Population	Incidance*100000
East Azerbijan	Khodafrin	ebrahimsamih	38.955833	46.668333	2	425	276
East Azerbijan	Azarshahr	Azarshahr	37.757618	45.988925	2	72896	3
East Azerbijan	Osko	esfanjan	37.903056	46.174444	3	3450	87
East Azerbijan	Marand	enamagh	38.389379	45.683772	3	1358	221
East Azerbijan	Ahar	injar	38.82015	47.361506	2	849	235
East Azerbijan	Ahar	Ahar	38.489431	47.068358	5	100000	5
East Azerbijan	Ahar	behl	38.359049	47.286153	2	789	253
East Azerbijan	Tabriz	Tabriz	38.104488	46.273158	6	1389655	0.5
East Azerbijan	Ahar	hoydaragh	38.761389	47.311111	2	480	417
East Azerbijan	Azarshahr	khaslu	37.794502	45.879627	2	950	210
East Azerbijan	Ahar	dahrod	38.58282	47.253837	2	250	800
East Azerbijan	Kaleybar	shamlu	39.173056	47.260833	3	556	540
East Azerbijan	Azarshahr	sigayesh	37.732184	46.101658	3	640	469
East Azerbijan	Ahar	qamishlu	38.886558	47.318188	6	365	1643
East Azerbijan	Kaleybar	qiyabashi	39.113333	47.218333	2	1893	106
East Azerbijan	Kaleybar	Kaleybar	38.861613	47.045136	2	8890	23
East Azerbijan	Ahar	koron	38.953611	47.435556	2	500	400
East Azerbijan	Ahar	majidabad	38.718197	47.331135	2	298	671
East Azerbijan	Kaleybar	najaftrakemeh	39.084722	47.394722	4	2345	171
East Azerbijan	Ajabshir	harkalan	37.639937	46.221205	2	300	667
East Azerbijan	Ahar	Ahar	38.856621	47.36488	3	4352	69
Ardabil	Bilehsavar	ajirlu	38.945995	48.012887	3	259	1158
Ardabil	Gasabeh	ahmadabad	38.365643	47.589598	5	1849	270
Ardabil	Germi	azadlu	39.125552	48.203469	2	285	775
Ardabil	Parsabad	aslanduz	39.441547	47.41118	3	3910	77
Ardabil	Ardabil	somarein	38.357029	48.135292	4	2245	178
Ardabil	Namin	hor	38.202769	48.65256	3	302	50
Ardabil	Parsabad	jafarabad	39.436388	48.102951	6	7024	85
Ardabil	Gasabeh	Hiq	38.394829	47.664849	2	1219	164
Ardabil	Ardabil	khiarak	38.321287	48.103981	2	3183	63
Ardabil	Germi	shahrak	39.059329	48.051925	2	2897	69
Ardabil	Germi	kalansora	39.030677	48.303537	3	723	415
Ardabil	Germi	Germi	39.036532	48.080678	7	28348	25
Ardabil	Moradlu	kanchobe	38.75012	47.564098	3	636	472
Ardabil	Lahrod	Lahrod	38.50696	47.8298	2	2961	68
Ardabil	Meshkin	Meshkin	38.394829	47.664849	6	68201	9
Ardabil	Gasabeh	mazrekhalaf	38.372763	47.575307	2	1120	179
Ardabil	Germi	Hachakand	39.057342	48.190756	3	643	467
Ardabil	Bilehsavar	Bilehsavar	39.376967	48.359757	5	14027	36
Ardabil	Ardabil	Ardabil	38.269167	48.293152	2	482632	0.5
Ardabil	Parsabad	Parsabad	39.620778	47.905061	2	88924	3
