# Supplementary material for: Spatial autocorrelation and epidemiological survey of visceral leishmaniasis in an endemic area of Azerbaijan region, the northwest of Iran
Source: PLoS One. 2020 Aug 26;15(8):e0236414. doi: 10.1371/journal.pone.0236414 (PMC7449399; doi:10.1371/journal.pone.0236414)
Supplement: S2 Data — (XLS) [file pone.0236414.s002.xls]

## Sheet: Total VL
Province	Country	Village	Age	Gender	Month	Year
Ardabil	Meshkin	Hiq	1	Male	3	2009
Ardabil	Meshkin	Ahmadbeglu	1	Male	3	2009
Ardabil	Meshkin	Meshkin	2	Male	4	2009
Ardabil	Meshkin	Hiq	2	Male	12	2009
Ardabil	Germi	Hachakand	3	Male	7	2009
Ardabil	Germi	kalansora	2	Male	3	2009
Ardabil	Bilehsavar	bilehsavar	4	Male	10	2009
Ardabil	Ardabil	somarein	3	Male	9	2009
Ardabil	Ardabil	barog	2	Male	12	2009
Ardabil	Namin	hor	3	Male	5	2009
Ardabil	Germi	vanestanagh	1	Female	12	2009
Ardabil	Germi	shahrak	13	Female	12	2009
Ardabil	Germi	shahrak	1	Female	11	2009
Ardabil	Germi	kalansora	4	Female	7	2009
Ardabil	Ardabil	khiarak	2	Female	1	2009
Ardabil	Parsabad	aslanduz	1	Female	11	2009
Ardabil	Meshkin	mazrekhalaf	2	Female	1	2011
Ardabil	Meshkin	ahmadabad	3	Female	9	2011
Ardabil	Meshkin	kanchobe	1	Female	3	2013
Ardabil	Meshkin	gortapeh	1	Female	12	2014
Ardabil	Meshkin	kanchobe	2	Female	1	2013
Ardabil	Meshkin	ahmadabad	3.5	Male	1	2010
Ardabil	Meshkin	ahmadabad	8	Male	8	2010
Ardabil	Meshkin	ahmadabad	3.5	Male	6	2010
Ardabil	Meshkin	Meshkin	1	Male	5	2010
Ardabil	Meshkin	mazrekhalaf	1	Male	3	2011
Ardabil	Meshkin	ahmadabad	1	Male	8	2011
Ardabil	Meshkin	parikhan	2	Male	11	2011
Ardabil	Meshkin	lahrod	2	Male	12	2011
Ardabil	Meshkin	Meshkin	2	Male	1	2012
Ardabil	Meshkin	Meshkin	1.5	Male	1	2012
Ardabil	Meshkin	Meshkin	6	Male	1	2012
Ardabil	Meshkin	lahrod	2	Male	11	2014
Ardabil	Germi	germi	6	Male	2	2010
Ardabil	Germi	germi	1	Male	4	2010
Ardabil	Germi	Hachakand	5	Male	7	2010
Ardabil	Germi	afsoran	3	Male	9	2010
Ardabil	Germi	germi	9	Male	10	2010
Ardabil	Germi	germi	6	Male	12	2011
Ardabil	Germi	germi	7	Male	11	2011
Ardabil	Germi	omasalan	6	Male	3	2011
Ardabil	Germi	van	2	Male	3	2011
Ardabil	Germi	ghasemkandi	2	Male	1	2015
Ardabil	Germi	germi	1	Male	6	2015
Ardabil	Germi	sarinasir	2	Male	11	2015
Ardabil	Germi	kalantar	1	Male	11	2015
Ardabil	Bilehsavar	bilehsavar	4	Male	10	2009
Ardabil	Bilehsavar	gareghasemlu	2	Male	11	2010
Ardabil	Bilehsavar	bilehsavar	3	Male	12	2010
Ardabil	Bilehsavar	ajirlu	1	Male	10	2014
Ardabil	Bilehsavar	foladlu	11	Male	5	2014
Ardabil	Bilehsavar	gareghasemlu	2	Male	3	2015
Ardabil	Ardabil	ardabil	2	Male	3	2010
Ardabil	Ardabil	somarein	3	Male	12	2010
Ardabil	Ardabil	somarein	2	Male	1	2011
Ardabil	Ardabil	divlagh	1	Male	2	2012
Ardabil	Namin	hor	2	Male	3	2015
Ardabil	Namin	hor	3	Male	5	2009
Ardabil	Parsabad	parsabad	2	Male	4	2010
Ardabil	Parsabad	aslanduz	4	Male	10	2010
Ardabil	Parsabad	jafarabad	1	Male	3	2012
Ardabil	Parsabad	jafarabad	1	Male	10	2012
Ardabil	Parsabad	jafarabad	2	Male	11	2015
Ardabil	Meshkin	kanchobe	2	Male	6	2015
Ardabil	Germi	germi	13	Female	1	2010
Ardabil	Germi	kalansora	2	Female	7	2010
Ardabil	Germi	Hachakand	3	Female	7	2011
Ardabil	Germi	eni	1	Female	12	2014
Ardabil	Germi	azadlu	1	Female	3	2015
Ardabil	Germi	azadlu	2	Female	9	2015
Ardabil	Bilehsavar	bilehsavar	1	Female	12	2010
Ardabil	Bilehsavar	ajirlu	1	Female	10	2014
Ardabil	Ardabil	samian	1	Female	7	2010
Ardabil	Ardabil	taleb	1	Female	8	2010
Ardabil	Ardabil	khiarak	3	Female	3	2012
Ardabil	Ardabil	ardabil	2	Female	4	2015
Ardabil	Namin	namin	4	Female	4	2010
Ardabil	Parsabad	parsabad	3	Female	5	2010
Ardabil	Parsabad	jafarabad	2	Female	4	2012
Ardabil	Parsabad	jafarabad	2	Female	12	2012
Ardabil	Meshkin	Meshkin	2	Female	3	2015
Ardabil	Ardabil	ardabil	1	Female	8	2016
Ardabil	Ardabil	ardabil	4	Female	6	2016
Ardabil	Ardabil	arallu	7	Female	5	2016
Ardabil	Germi	parchin	1	Female	5	2016
Ardabil	Germi	germi	1	Female	11	2016
Ardabil	Germi	Hachakand	1	Female	10	2016
Ardabil	Germi	germi	1	Female	9	2016
Ardabil	Germi	tikanlu	8	Female	8	2016
Ardabil	Germi	Hachakand	1	Female	5	2016
Ardabil	Germi	kalesar	6	Male	5	2016
Ardabil	Germi	gasemkandi	1	Female	1	2016
Ardabil	Germi	eni	1	Male	4	2016
Ardabil	Meshkin	Meshkin	1	Male	10	2016
Ardabil	Meshkin	gortapeh	3	Male	5	2016
Ardabil	Bilehsavar	injillu	1	Female	10	2017
Ardabil	Bilehsavar	bilehsavar	1	Female	5	2017
Ardabil	Germi	ongot	6	Male	11	2017
Ardabil	Germi	germi	2	Male	3	2017
Ardabil	Meshkin	Meshkin	1	Male	5	2017
Ardabil	Meshkin	ahmadabad	6	Male	4	2017
Ardabil	Meshkin	onar	2	Female	2	2017
Ardabil	Meshkin	ahmadabad	2	Male	1	2017
East Azerbijan	Azarshahr	sigayesh	1	Female	4	2009
East Azerbijan	Ahar	horand	1	Male	12	2009
East Azerbijan	Ahar	ahar	2	Male	2	2009
East Azerbijan	Ahar	dahrod	3	Male	2	2009
East Azerbijan	Tabriz	tabriz	1	Male	8	2009
East Azerbijan	Kaleibar	najaftrakemeh	2	Male	12	2009
East Azerbijan	Ahar	injar	3	Female	10	2009
East Azerbijan	Ahar	hoydaragh	5	Male	12	2009
East Azerbijan	Kaleibar	qiyabashi	1	Female	6	2009
East Azerbijan	Osqo	esfanjan	2	Male	1	2009
East Azerbijan	Ahar	qamishlu	2	Female	5	2009
East Azerbijan	Ahar	qamishlu	2	Female	5	2009
East Azerbijan	Marand	enamagh	1	Female	8	2009
East Azerbijan	Ajabshir	harkalan	6	Male	9	2009
East Azerbijan	Azarshahr	khaslu	4	Female	4	2009
East Azerbijan	Kaleibar	kaleibar	1	Female	12	2009
East Azerbijan	Ahar	qamishlu	1	Female	5	2009
East Azerbijan	Khodafarin	ebrahimsamih	1	Female	9	2009
East Azerbijan	Kaleibar	shamlu	3	Female	2	2009
East Azerbijan	Ahar	ahar	5	Male	2	2009
East Azerbijan	Tabriz	tabriz	2	Male	8	2009
East Azerbijan	Azarshahr	qazijahan	1	Female	11	2010
East Azerbijan	Azarshahr	sigayesh	1	Female	4	2010
East Azerbijan	ahar	horand	2	Male	12	2010
East Azerbijan	ahar	moradlu	1	Female	12	2010
East Azerbijan	ahar	ahar	4	Male	2	2010
East Azerbijan	Kaleibar	palodlu	2	Female	5	2010
East Azerbijan	Azarshahr	sigayesh	2	Male	1	2011
East Azerbijan	Ahar	dahrod	5	Male	2	2011
East Azerbijan	Ajabshir	harkalan	1	Male	9	2011
East Azerbijan	Marand	marand	2	Male	4	2011
East Azerbijan	Marand	enamagh	1	Male	4	2011
East Azerbijan	Miyaneh	mahiabad	2	Male	4	2011
East Azerbijan	Azarshahr	khaslu	3	Female	4	2012
East Azerbijan	Ahar	horand	1	Female	9	2012
East Azerbijan	Ahar	behl	1	Female	11	2012
East Azerbijan	Ahar	majidabad	2	Male	7	2012
East Azerbijan	Ahar	afil	3	Female	6	2012
East Azerbijan	Ahar	behl	3	Female	1	2012
East Azerbijan	Tabriz	khalilabad	2	Female	9	2012
East Azerbijan	Tabriz	tabriz	2	Male	8	2012
East Azerbijan	Tabriz	tabriz	1	Male	7	2012
East Azerbijan	Tabriz	tabriz	5	Male	7	2012
East Azerbijan	Shabestar	sefidkamar	1	Female	5	2012
East Azerbijan	Ajabshir	chinar	2	Male	12	2012
East Azerbijan	Marand	enamagh	6	Female	8	2012
East Azerbijan	Marand	kandlanj	3	Male	4	2012
East Azerbijan	Miyaneh	hallaj	3	Male	11	2012
East Azerbijan	Varzegan	kasin	2	Male	8	2012
East Azerbijan	Kaleibar	najaftrakemeh	1	Male	12	2012
East Azerbijan	Kaleibar	kaleibar	1	Female	12	2012
East Azerbijan	Kaleibar	sardarabad	1	Female	2	2012
East Azerbijan	Osqo	bavil	3	Female	3	2013
East Azerbijan	Ahar	majidabad	3	Male	7	2013
East Azerbijan	Tabriz	lahijan	6	Female	5	2013
East Azerbijan	Charoimagh	mensheghe	2	Male	12	2013
East Azerbijan	Khodafarin	khalafbiglu	1	Male	6	2013
East Azerbijan	Kaleibar	piremashan	8	Female	4	2013
East Azerbijan	Kaleibar	goshqayasi	6	Female	6	2013
East Azerbijan	ahar	injar	17	Female	10	2014
East Azerbijan	ahar	koron	1	Female	12	2014
East Azerbijan	Khodafarin	marzabad	1	Female	1	2014
East Azerbijan	Azarshahr	azarshahr	3	Female	8	2015
East Azerbijan	Ahar	gamishlu	2	Female	5	2015
East Azerbijan	Ahar	gamishlu	1	Female	5	2015
East Azerbijan	Ahar	gamishlu	1	Male	9	2015
East Azerbijan	Ahar	rashtabad	1	Female	7	2015
East Azerbijan	Tabriz	hezarbaran	1	Male	4	2015
East Azerbijan	Jolfa	siehsaran	5	Male	7	2015
East Azerbijan	Khodafarin	mahmodalilu	1	Male	11	2015
East Azerbijan	Hashtarod	maktoo	1	Female	2	2015
East Azerbijan	Kaleibar	piellar	1	Male	11	2015
East Azerbijan	Kaleibar	lomehdaragh	1	Male	11	2015
East Azerbijan	Kaleibar	delavaran	2	Female	11	2015
East Azerbijan	Kaleibar	kalalag	2	Male	11	2015
East Azerbijan	Ahar	mardilu	1	Female	12	2016
East Azerbijan	Ahar	hoydaragh	2	Male	12	2016
East Azerbijan	Ahar	koron	2	Male	1	2016
East Azerbijan	Tabriz	hivavi	1	Female	10	2016
East Azerbijan	Tabriz	tobin	2	Male	6	2016
East Azerbijan	Tabriz	tabriz	1	Female	4	2016
East Azerbijan	Khodafarin	ebrahimsamih	1	Female	9	2016
East Azerbijan	Khodafarin	ozbak	1	Male	7	2016
East Azerbijan	Khodafarin	aliverdi	1	Male	1	2016
East Azerbijan	Kaleibar	shamlu	1	Male	12	2016
East Azerbijan	Kaleibar	najaftrakemeh	1	Female	11	2016
East Azerbijan	Kaleibar	qiyabashi	3	Female	6	2016
East Azerbijan	Azarshahr	azarshahr	2	Male	5	2017
East Azerbijan	Osqo	esfanjan	1	Female	8	2017
East Azerbijan	Ahar	aznab	2	Male	3	2017
East Azerbijan	Ahar	ahar	10	Male	3	2017
East Azerbijan	Heris	saray	9	Female	5	2017
East Azerbijan	kaleibar	bakhtiyarlu	1	Male	11	2017
East Azerbijan	kaleibar	ajodanabad	2	Male	10	2017
East Azerbijan	kaleibar	galekandy	2	Male	8	2017
East Azerbijan	kaleibar	najaftrakemeh	2	Female	5	2017
West Azerbijan	Khoy	kalvanagh	4	Female	12	2016
West Azerbijan	Khoy	khandizaj	3	Male	9	2015
West Azerbijan	Khoy	galeparan	2	Male	10	2014
